# Supplementary material for: Effects of mangrove removal on benthic organisms in the Siangshan Wetland in Hsinchu, Taiwan
Source: PeerJ. 2018 Oct 4;6:e5670. doi: 10.7717/peerj.5670 (PMC6174871; doi:10.7717/peerj.5670)
Supplement: Supplemental Information 1 [file peerj-06-5670-s001.xls]

## Sheet: 工作表1
	Scientific name	Oct15A1	Oct15A2	Oct15A3	Oct15A4	Oct15A5	Oct15B1	Oct15B2	Oct15B3	Oct15B4	Oct15B5	Oct15C1	Oct15C2	Oct15C3	Oct15C4	Oct15C5	Nov15A1	Nov15A2	Nov15A3	Nov15A4	Nov15A5	Nov15B1	Nov15B2	Nov15B3	Nov15B4	Nov15B5	Nov15C1	Nov15C2	Nov15C3	Nov15C4	Nov15C5	Dec15A1	Dec15A2	Dec15A3	Dec15A4	Dec15A5	Dec15B1	Dec15B2	Dec15B3	Dec15B4	Dec15B5	Dec15C1	Dec15C2	Dec15C3	Dec15C4	Dec15C5	Jan16A1	Jan16A2	Jan16A3
Decapoda	Helicana doerjesi	0	0	0	0	0	0	3	2	2	0	3	0	0	0	1	0	0	0	0	0	5	9	5	0	0	6	10	5	0	0	0	0	0	0	0	0	0	0	4	0	0	0	0	0	0	0	0	0
	Helice formosensis	0	0	0	1	0	0	0	0	0	0	0	0	0	0	0	0	0	0	0	0	0	3	5	0	0	6	9	0	0	0	0	0	0	0	0	0	0	0	2	0	0	0	0	0	0	0	0	0
	Mictyris brevidactylus	0	0	0	40	0	27	24	17	42	22	25	30	27	44	39	0	0	0	28	0	31	27	19	24	29	28	24	31	25	33	0	0	0	24	0	3	6	2	28	22	2	8	7	27	27	0	0	0
	Macrophthalmus banzai	0	0	2	23	0	9	15	13	27	3	16	10	10	20	6	0	0	0	19	0	13	9	16	15	11	22	18	13	21	9	0	0	0	12	0	10	4	1	10	7	2	4	10	10	3	1	1	1
	Macrophthalmus abbreviatus	0	0	0	10	0	0	0	0	9	0	0	0	0	7	0	0	0	0	10	0	1	4	0	13	0	0	3	1	6	0	0	0	0	6	1	0	0	0	2	0	0	0	0	7	0	0	0	0
	Ocypode ceratophthalmus	0	0	0	0	0	3	0	0	0	11	0	1	3	0	19	1	1	1	0	0	5	0	4	0	10	6	4	5	0	12	0	1	1	0	0	0	0	0	1	5	0	0	0	0	9	0	0	0
	Ocypode stimpsoni	0	0	0	0	0	0	0	0	0	0	0	0	0	0	0	0	0	0	1	0	5	0	0	0	4	0	0	5	0	2	0	0	0	0	0	0	0	0	0	0	3	1	3	0	0	0	0	0
	Ocypode sinensis	0	0	0	0	1	1	5	3	3	0	3	0	1	1	0	0	0	0	0	0	1	5	0	0	0	0	4	1	0	0	0	0	0	0	0	0	0	0	0	0	0	0	0	1	0	0	0	0
	Uca arcuata	9	4	8	9	11	8	2	3	5	11	5	6	8	9	0	4	6	2	7	7	7	0	10	11	6	11	14	6	10	0	3	2	6	11	7	7	3	3	9	9	2	0	0	8	0	3	1	1
	Uca formosensis	0	0	0	0	0	0	0	0	0	0	0	0	0	0	0	0	0	0	0	0	0	4	0	0	0	0	0	0	0	0	0	0	0	0	0	2	0	0	0	0	0	0	0	0	0	0	0	0
	Uca lacteus	0	0	0	6	0	16	0	5	2	0	9	16	16	9	0	0	0	0	7	0	3	0	2	4	0	4	1	3	4	0	0	0	0	2	0	5	8	5	5	0	0	0	0	0	0	0	0	0
	Uca perplexa	0	0	0	0	0	0	0	3	3	0	3	0	0	0	0	0	0	0	0	0	0	0	3	0	0	3	1	0	0	0	0	0	0	0	0	0	0	0	0	0	0	0	0	2	0	0	0	0
	Uca borealis	0	1	0	1	0	5	3	0	0	0	1	3	5	2	0	0	0	0	2	0	1	0	2	7	0	3	8	1	1	0	0	0	0	2	0	0	0	0	3	0	1	2	0	1	0	0	0	0
	Scopimera longidactyla	0	0	0	0	0	0	0	4	4	0	4	0	0	0	0	0	0	0	0	0	0	0	3	0	0	3	2	0	0	0	0	0	0	0	0	0	0	0	0	0	0	0	0	0	0	0	0	0
	Scopimera globosa	0	0	0	0	0	4	4	3	3	0	3	4	4	4	0	0	0	0	0	0	0	0	0	0	0	0	0	0	0	0	0	0	0	0	0	0	0	0	0	0	0	0	0	0	0	0	0	0
	Scopimera bitympana	0	0	0	0	0	4	0	6	1	1	9	7	4	0	2	0	0	0	0	0	1	0	0	0	0	0	0	1	0	0	0	0	0	0	0	0	0	0	0	0	0	0	0	0	0	0	0	0
	Scylla serrata	0	0	0	0	0	4	2	0	0	0	0	2	4	4	0	0	0	0	0	0	0	0	4	0	0	4	4	0	0	0	0	0	0	0	0	0	0	0	0	0	0	0	0	0	0	0	0	0
	Clibanarus virescens	0	0	0	0	0	0	2	4	4	0	4	0	0	0	0	0	0	0	0	0	0	0	2	0	0	2	0	0	0	0	0	0	0	0	0	0	0	0	0	0	0	0	0	0	0	0	0	0
	Diogenes penicillatus	0	0	0	0	0	2	2	2	2	0	2	2	2	2	0	0	0	0	0	0	0	0	0	0	0	0	0	0	0	0	0	0	0	0	0	0	0	0	0	0	0	0	0	0	0	0	0	0
	Diogenes spinifrons	0	0	0	0	0	0	0	0	0	0	0	0	0	0	0	0	0	0	0	0	1	0	0	0	0	0	0	1	0	0	0	0	0	0	0	0	0	0	0	0	0	0	0	0	0	0	0	0
	Propagurus obtusifron	0	0	0	3	0	2	1	0	1	0	0	0	2	5	0	0	0	0	0	0	3	2	1	0	0	2	1	3	0	0	0	0	0	2	0	0	0	0	5	0	0	4	2	2	0	0	0	0
[truncated: 132 more columns]
